# Supplementary material for: The value of D-dimer and platelet-lymphocyte ratio combined with CT signs for predicting intestinal ischemia in patients with bowel obstruction
Source: PLoS One. 2024 Jul 8;19(7):e0305163. doi: 10.1371/journal.pone.0305163 (PMC11230572; doi:10.1371/journal.pone.0305163)
Supplement: S1 Data — (XLSX) [file pone.0305163.s001.xlsx]

## Sheet: Data
name	sex	Increased unenhanced bowel-wall attenuation	Bowel wall thickening	Mesenteric haziness	Peritoneal fluid	Whirl sign	Neutrophil count	Neutrophil count	NLR	Platelet count	PLR	Peritoneal irritation sign	abdominal surgery	Duration of pain	location	Albumin	C-reactive protein	Dimer	Age	joint models I	joint models II	joint models III	ischimia	Group
左?	2	0	0	0	0	0	5.527	0.982	5.62963	240	244.444	0	1	48	1	27.3	324.6	1.34	1	0.36754	0.24106	0.105724	0	0
周?	1	0	0	1	0	0	11.49	1.03	11.1553	288	279.612	0	1	72	2	30.2	210.96	0.95	1	0.352125	0.687404	0.597329	0	0
王?	1	0	0	0	1	0	6.1	0.74	8.24324	167	225.676	0	1	48	1	28.6	176.6	0.81	1	0.220658	0.126082	0.0583682	0	0
张?	1	0	0	0	1	0	8.97	1.35	6.64444	193	142.963	0	0	24	2	41.6	147.76	0.33	0	0.0735648	0.0339005	0.0173638	0	0
王?	1	0	0	0	0	0	16.005	1.352	11.8413	236	174.603	0	1	72	1	38.5	100.77	1.42	0	0.246002	0.141748	0.0584708	0	0
朱?	2	0	0	0	0	0	7.27	1.64	4.433	131	153.049	0	0	24	1	32.8	79.2	0.579	1	0.101252	0.0490051	0.0236703	0	0
王?	2	0	0	1	0	0	23.151	1.551	14.9286	288	185.714	0	1	72	1	37.4	62.53	0.83	1	0.165414	0.414758	0.339346	0	0
张?	2	0	0	1	0	0	8.9	1.14	7.80702	240.979	211.404	0	0	72	1	43.8	48.89	1.6	1	0.356927	0.686846	0.563583	0	0
苗?	1	0	0	0	1	0	5.56	0.72	7.72222	216	300	0	0	11	1	34.5	41.1	0.82	1	0.365809	0.243373	0.117721	0	0
严?	2	0	0	1	0	0	5.38	1.18	4.55932	302	255.932	0	1	96	1	38.2	39.4	0.59	1	0.231249	0.533869	0.461153	0	0
陈?	1	0	0	0	0	0	4.265	1.81	2.356	335	185.057	0	1	144	2	31.8	37.549	0.82	1	0.163159	0.0865096	0.0396746	0	0
段?	1	0	0	0	0	0	7.731	0.721	10.7273	190	263.636	0	0	72	1	31.5	36.2	0.86	1	0.298911	0.185939	0.0870016	0	0
秦?	1	0	0	0	0	0	4.38	1.16	3.77586	225.981	194.828	0	0	120	1	35.8	24.33	2.13	1	0.449372	0.310887	0.123012	0	0
鲁?	1	0	0	1	1	0	7.83	0.88	8.89773	184	209.091	0	1	96	2	43.6	23.42	0.98	1	0.223651	0.51779	0.425747	0	0
刘?	2	0	0	0	1	0	5.35	0.33	16.2121	103	312.121	0	1	360	1	43.7	23.4	0.2	1	0.255437	0.155125	0.0815165	0	0
马?	2	0	0	1	1	0	12.65	0.93	13.6022	279	300	0	1	48	1	51	11.82	0.75	0	0.349368	0.686205	0.606088	0	0
张?	2	0	0	0	0	0	9.89	2.14	4.6215	143	113.551	0	1	72	1	27.4	11	1.4	1	0.152306	0.0778047	0.0317124	0	0
支?	1	0	0	0	1	0	8.79	1.39	6.32374	371	266.906	0	0	168	1	33.7	11	2	1	0.585173	0.456656	0.207436	0	0
王?	2	0	1	1	1	0	10.91	0.56	19.4821	191	341.071	0	1	120	1	39	11	0.99	1	0.502791	0.815522	0.741829	0	0
左?	2	1	0	0	1	0	7.85	0.72	10.9028	122	169.444	1	1	48	1	35.8	10	1.39	1	0.824363	0.131347	0.646727	0	0
孙?	2	0	0	1	0	1	7.21	0.89	8.10112	185	207.865	0	1	72	1	43.4	9.66	0.92	1	0.211246	0.497853	0.410198	0	0
王?	1	0	0	1	1	0	5.02	0.93	5.39785	104	111.828	0	1	48	1	46	8.8	0.51	0	0.0664259	0.184484	0.155242	0	0
吴?	2	0	0	0	1	0	8.84	0.72	12.2778	212	294.444	0	1	48	1	44.9	8.68	1.66	1	0.563715	0.435598	0.205714	0	0
费?	2	0	0	0	0	0	12.5	0.89	14.0449	198	222.472	0	1	72	1	43.1	7.4	0.3	1	0.140209	0.0732773	0.0373053	0	0
李?	2	0	0	0	1	0	8.25	0.74	11.1486	208	281.081	0	0	48	1	49.2	7.04	1.97	1	0.609957	0.485906	0.227658	0	0
李?	1	0	0	0	0	0	9.64	0.6	16.0667	213	355	0	1	10	2	30.9	4.4	0.67	1	0.45398	0.328265	0.170545	0	0
王?	1	0	0	1	1	0	4.597	1.274	3.607	234	183.607	0	1	14	1	45	4.3	0.91	1	0.174139	0.431001	0.349976	0	0
王?	1	0	0	0	1	0	10.248	2.501	4.09756	366	146.341	0	1	5	1	42.2	4.0999	1.29	0	0.179509	0.095687	0.0399771	0	0
张?	2	0	0	1	1	0	10.39	1.31	7.9313	229	174.809	0	0	24	1	49	3.55	0.93	1	0.165323	0.413599	0.333647	0	0
王?	2	0	0	0	0	0	10.49	0.85	12.3412	185	217.647	0	1	8	1	50.5	3.31	0.21	0	0.124432	0.0636353	0.0330238	0	0
杨?	2	0	0	0	0	0	8.79	1	8.79	201	201	0	0	4	1	47.1	3.27	0.579	0	0.150473	0.0790382	0.0380341	0	0
周?	1	0	0	0	1	0	2.94	0.64	4.59375	235	367.188	0	1	72	1	53.5	3.18	0.54	0	0.449542	0.324977	0.172377	0	0
姜?	1	0	0	0	0	0	8.39	1.53	5.48366	230	145.752	0	1	5	1	40.5	3.05	0.26	0	0.070539	0.032357	0.0168336	0	0
房?	1	0	0	0	1	0	13.47	2.53	5.32411	337.987	133.597	0	1	20	1	41.7	3	0.31	0	0.066483	0.0301277	0.0155424	0	0
涂?	2	1	0	0	0	0	5.48	0.94	5.82979	176	187.234	0	1	24	1	50.4	2.72	0.37	1	0.661748	0.0554935	0.478006	0	0
乔?	1	0	0	1	1	1	1.15	0.51	2.2549	151	296.078	0	1	16	1	34.7	2.7	1.64	0	0.562477	0.849498	0.760177	0	0
王?	2	0	0	0	0	0	3.23	2.17	1.48848	302	98.6175	0	1	240	1	40.6	2.48	0.67	0	0.0688819	0.0309664	0.0148211	0	0
汤?	2	0	0	1	1	1	10.92	1.44	7.58333	168	133.333	0	1	24	1	44.4	2.4	1.139	0	0.142238	0.364045	0.281779	0	0
陈?	1	0	0	0	1	0	4.12	1.63	2.52761	211	158.896	0	1	360	1	46.5	2.09	1.11	1	0.170052	0.090072	0.038983	0	0
潘?	1	0	0	0	0	0	2.94	1.52	1.93421	223	201.316	0	0	24	1	49.9	1.97	0.42	0	0.131188	0.0672962	0.0334545	0	0
李?	2	0	0	0	1	0	4.77	0.57	8.36842	194.966	342.105	0	1	24	1	58.6	1.57	0.44	0	0.367847	0.24805	0.128935	0	0
蒋?	1	0	0	0	0	0	10.35	0.75	13.8	259	345.333	0	1	14	1	48.4	1.08	0.33	0	0.34899	0.232	0.122201	0	0
杨?	2	0	0	1	1	0	6.58	0.8	8.225	149	186.25	0	1	8	1	46.6	0.95	0.22	1	0.0964618	0.265586	0.234418	0	0
程?	2	0	0	0	1	0	8.75	2.15	4.06977	214	66.5116	0	1	5	1	39.5	0.8	1.7	1	0.135431	0.0666535	0.0255434	0	0
陈?	2	0	0	1	1	0	3.7	1.71	2.16374	180	76.6082	0	1	5	1	36.4	0.8	0.78	1	0.0630201	0.173561	0.139206	0	0
毕?	1	0	0	1	1	0	3.1	3.79	0.817942	331	87.3351	0	1	48	1	46.9	0.5	0.45	0	0.0504304	0.14021	0.119697	0	0
李?	2	0	0	0	0	0	10.07	3.04	3.3125	174	57.2368	0	1	5	1	42.7	0.5	0.44	0	0.0380645	0.0156821	0.00803445	0	0
周?	1	0	0	1	0	0	8.18	1.26	6.49206	207	164.286	0	1	24	1	42.3	0.5	0.6	1	0.113459	0.304044	0.253149	0	0
席?	2	0	0	0	0	0	2.391	0.68	3.516	148	217.647	0	0	72	1	41.8	0.5	0.39	1	0.145908	0.0766596	0.0383211	0	0
高?	1	0	0	0	1	0	5.99	0.68	8.80882	230	338.235	0	0	48	1	39.6	0.49	0.41	0	0.352365	0.234409	0.12179	0	0
吴?	2	0	0	1	1	0	7.66	1.08	7.09259	208	192.593	0	1	24	1	44.8	0.33	0.4	1	0.119912	0.320942	0.275963	0	0
陆?	1	0	0	0	0	0	7.51	1.27	5.91339	181	142.52	0	1	7	1	45.4	0.31	0.52	1	0.0876173	0.0413594	0.0202819	0	0
石?	1	0	0	0	0	0	3.71	2.92	1.27055	183	62.6712	0	0	2	1	46.3	0.2	0.02	0	0.0263947	0.0104693	0.00593774	0	0
石?	2	0	0	0	0	0	5.25	0.94	5.58511	148	157.447	0	1	4	1	29.4	0.2	0.34	1	0.0842254	0.0397479	0.0202419	0	0
孙?	2	0	0	1	0	0	11.28	0.91	12.3956	191	209.89	0	1	144	1	43.2	0.2	0.21	1	0.116674	0.315015	0.278688	0	0
高?	2	0	0	0	1	0	14.49	3.87	3.74419	268	69.2506	1	1	24	1	42.6	0.1	1.08	1	0.078574	0.0355796	0.0155976	0	0
胡?	2	0	0	0	0	0	9.11	1.57	5.80255	207	146.497	0	0	6	2	43.6	0	0.5	0	0.0889923	0.0421622	0.0207526	0	0
李？	1	1	1	1	1	0	19.2	0.6	32	84	140	1	1	72	1	27.7	247.33	2.23	1	0.893524	0.674055	0.971511	2	1
王?	2	0	0	1	0	0	13.43	0.75	17.9067	364	485.333	1	1	144	1	33.9	230.2	1.79	1	0.899396	0.980368	0.961303	2	1
王?	1	0	0	1	1	0	3.77	0.22	17.1364	60	272.727	0	1	48	2	32.9	189.37	6.76	1	0.994863	0.999237	0.99505	1	1
李?	2	1	0	1	1	1	12.56	0.97	12.9485	185	190.722	1	0	48	1	34.2	158.3	2.18	1	0.927893	0.770394	0.982081	2	1
高?	2	0	0	1	0	0	7.54	1.42	5.30986	285	200.704	0	0	720	1	22.6	156.3	5.49	1	0.964012	0.993297	0.970125	1	1
马?	2	0	0	0	1	0	6.61	0.55	12.0182	258	469.091	1	0	192	1	32	144.6	5.13	1	0.995733	0.995758	0.967837	1	1
吴?	2	1	1	0	0	0	4.43	0.94	4.71277	368	391.489	0	0	168	1	43.9	132.8	1.11	0	0.966276	0.540297	0.932735	2	1
吴?	2	0	0	1	1	0	2.56	0.61	4.19672	171	280.328	0	1	24	1	32.2	95.2	1.62	1	0.520523	0.823591	0.726286	1	1
李?	2	1	1	1	0	0	4.171	0.37	11.2828	118	319.192	0	1	48	1	46.2	89	1.54	1	0.957413	0.865915	0.991555	2	1
张?	1	1	1	1	1	0	22.54	0.68	33.1471	442	650	1	1	72	1	40.4	71.3	3.58	1	0.999757	0.999526	0.999949	2	1
吕?	1	1	0	1	1	0	8.08	0.85	9.50588	197	231.765	1	0	96	1	36.7	67.3	2.22	1	0.951799	0.84444	0.988533	2	1
倪?	1	1	0	1	1	0	4.57	0.85	5.37647	329	387.059	0	1	48	1	39.8	61.1	1.76	0	0.981622	0.94438	0.996482	2	1
时？	2	0	0	1	1	0	11.63	0.65	17.8923	181	278.462	0	0	12	1	43.6	59.1	0.95	1	0.349653	0.684769	0.594504	2	1
戚?	2	0	0	1	1	0	4.06	0.46	8.82609	117	254.348	0	0	24	1	45.1	52.67	2.79	1	0.73756	0.928633	0.847301	1	1
张?	1	0	0	1	1	0	1.65	0.47	3.51064	136	289.362	0	1	24	1	31.1	48.4	0.19	0	0.215038	0.511594	0.460696	1	1
朱?	2	0	0	1	1	1	3.95	0.96	4.11458	256	266.667	0	1	168	1	27.7	46.2	1.23	1	0.390417	0.723471	0.622995	2	1
庄?	2	0	0	0	1	0	4.69	0.68	6.89706	195	286.765	0	1	24	1	46.9	32.659	1.159	1	0.418605	0.289461	0.13486	1	1
侯?	1	1	0	1	1	0	3.78	0.38	9.94737	124	326.316	0	1	72	1	32.5	30.8	0.77	1	0.916259	0.747369	0.984909	2	1
周?	2	0	0	1	0	0	4.22	0.77	5.48052	110	142.857	0	1	4	1	47.9	30.07	0.05	1	0.0562273	0.158714	0.145317	1	1
史？	1	1	0	1	1	0	4.29	0.51	8.41176	106	207.843	0	1	72	1	37.3	29.3	4.49	1	0.993809	0.981332	0.997888	2	1
李?	2	1	1	1	1	0	5.03	0.8	6.2875	128	160	0	1	2160	2	50.6	20.53	0.84	0	0.709855	0.3528	0.927039	2	1
范?	2	0	0	1	1	0	16.36	0.91	17.978	264	290.11	0	1	24	1	43.7	18.5	3.31	0	0.870176	0.971383	0.925807	1	1
金?	2	0	0	0	0	0	7.49	1	7.49	263	263	0	1	72	1	46.7	13.34	0.98	1	0.323925	0.205885	0.0949658	1	1
孙?	2	0	0	1	0	1	5.54	0.96	5.77083	234	243.75	1	1	4	1	49.3	13.2	0.62	1	0.216606	0.509864	0.436779	1	1
杜?	1	0	0	1	0	0	6.6	0.27	24.4444	204	755.556	0	0	12	1	43.6	13.1	0.96	0	0.98	0.997163	0.994818	1	1
赵?	1	1	1	1	0	1	7.03	1.28	5.49219	328	256.25	1	0	168	1	62.9	11.95	1.55	1	0.926147	0.769745	0.984207	2	1
秦?	1	0	0	1	1	0	7.18	0.88	8.15909	253	287.5	0	1	18	1	39.4	11	3.42	1	0.879781	0.973898	0.930322	1	1
秦?	1	1	0	0	1	0	7.18	0.88	8.15909	253	287.5	1	0	18	1	39.4	11	0.42	0	0.841362	0.152883	0.72661	2	1
何?	1	0	0	1	1	1	9.56	0.88	10.8636	164	186.364	0	1	24	1	46.5	9.57	1.05	0	0.199822	0.476837	0.38437	1	1
徐?	2	0	1	1	1	0	2.13	0.483	4.40994	183	428.571	0	0	10	1	36.2	8.3	0.78	1	0.650705	0.898761	0.854207	2	1
徐?	1	0	0	1	1	0	4.46	0.74	6.02703	217	293.243	0	1	96	1	32.8	8.1999	2.5	0	0.750978	0.934446	0.865503	1	1
王?	1	1	1	1	0	0	4.146	0.358	11.5829	342	502.857	0	1	4	1	48.4	6.02	2.14	0	0.995762	0.988865	0.999218	2	1
林?	2	1	0	0	1	0	1.543	0.711	2.17	192	424.793	0	0	120	2	39.7	5.6	1.2	1	0.97728	0.649292	0.954623	1	1
张?	2	0	0	0	1	1	4.88	1.05	4.64762	232	220.952	0	1	8	1	36.7	5.2	0.49	1	0.163336	0.0876852	0.0429727	1	1
沈?	2	0	0	1	1	0	3.1	1.49	2.08054	714	479.195	0	1	48	1	73.5	5	0.79	1	0.752144	0.938956	0.908287	1	1
季?	1	0	0	1	0	0	12.99	1.75	7.42286	243	195.429	0	0	96	2	48.3	4.3099	0.96	1	0.198788	0.47592	0.388003	1	1
朱?	1	0	0	1	1	0	5.03	0.59	8.52542	123	208.475	0	1	72	2	41.4	3.2	1.95	1	0.435737	0.758333	0.628503	1	1
邵?	1	1	1	1	1	0	3.311	0.492	6.72561	251	428.659	0	0	3	1	35.5	3.18	2.78	1	0.995564	0.98798	0.999037	2	1
周?	1	1	0	1	0	0	18	0.75	24	153	204	0	0	72	2	39.7	2.5	0.87	1	0.792584	0.473695	0.953317	2	1
孙?	2	1	1	0	1	0	18.52	0.7	26.4571	260	371.429	1	1	14	1	41.8	2.2999	1.36	1	0.968372	0.556312	0.933338	2	1
张?	2	1	1	1	1	0	8.37	0.44	19.0227	143	325	1	0	12	1	38.1	1.93	5.019	1	0.998801	0.996972	0.999593	2	1
祁?	2	0	0	1	0	1	5.72	0.73	7.83562	136	186.301	0	1	8	1	43	1.8	0.26	1	0.10013	0.274463	0.240722	1	1
盛?	1	1	0	1	1	1	3.712	0.444	8.36196	249	412.27	0	1	4	1	38.4	1.6	0.8	1	0.962107	0.884153	0.993824	2	1
王?	1	0	0	1	1	0	4.96	1.63	3.04294	259	152.761	0	0	120	2	39.8	1.39	0.93	0	0.138571	0.358092	0.285647	2	1
许?	2	0	0	1	1	1	4.91	0.49	10.0204	154	314.286	0	1	48	1	39.8	1.1	1.31	1	0.521388	0.825965	0.742029	2	1
周?	1	1	1	1	1	1	11.99	0.86	13.9419	323	375.581	1	0	10	1	41.4	1	1.5	1	0.973504	0.918391	0.995065	2	1
姚?	2	1	1	0	1	0	10.91	1.46	7.4726	118	115.068	1	0	7	1	41	0.9	1.66	1	0.787371	0.102733	0.569906	2	1
李?	1	1	0	0	1	0	5.14	0.53	9.69811	311	586.792	0	1	120	1	37.9	0.5	1.65	0	0.996829	0.944788	0.993845	2	1
